# Supplementary material for: The Frailty Reduction via Implementation of Exercise, Nutrition, and Deprescribing (FRIEND) Trial: Study Protocol and Recruitment Results
Source: Methods Protoc. 2024 Mar 22;7(2):26. doi: 10.3390/mps7020026 (PMC10961770; doi:10.3390/mps7020026)
Supplement: Supplementary file 1 [file mps-07-00026-s001.zip]

Archive with 1 entries (1 files):
- mps-2887942-supplementary.pdf
